# Supplementary material for: Neutrophil‐Driven Cascade‐Targeted Nanocarriers Restore Mitochondrial Homeostasis to Ameliorate Renal Ischemia–Reperfusion Injury
Source: Adv Sci (Weinh). 2026 Mar 30;13(30):e20940. doi: 10.1002/advs.202520940 (PMC13248797; doi:10.1002/advs.202520940)
Supplement: Supplementary file 2 — Supporting File 2: advs74824‐sup‐0002‐FigureS1‐S11.zip. [file ADVS-13-e20940-s002.zip]

Archive with 11 entries (11 files):
- FIGURES1.jpg
- FigureS10.jpg
- FigureS11.jpg
- FigureS2.jpg
- FigureS3.jpg
- FigureS4.jpg
- FigureS5.jpg
- FigureS6.jpg
- FigureS7.jpg
- FigureS8.jpg
- FigureS9.tif
